# Supplementary material for: Model‐guided combinatorial optimization of complex synthetic gene networks
Source: Mol Syst Biol. 2016 Dec 28;12(12):899. doi: 10.15252/msb.20167265 (PMC5199127; doi:10.15252/msb.20167265)
Supplement: Supplementary file 2 — Table EV1 [file MSB-12-899-s002.xlsx]

## Sheet: Sheet1
Table EV 1: List of primers used in cloning and qPCR
Primer Name	Sequence
Cloning
PR1092	ctaatgggatcctctagtcaaattttgatagaatttgaggtgagtatgtgc tcgcttcggcagcaca
PR1093	ttcctctaatggtcgacccctgaggaaaaaaaaggaaacaattgaaaaaa gtgatttaatttataccattttaattcagctttgtaaa
PR1146	agcttcgatcaacatcagtctgataagctatcaacatcagtctgataagctatcaacatcagtctgataagctatcaacatcagtctg ataagctacctgca ggtacgttacgag
PR1147	gatcctcgtaacgtacctgcaggtagcttatcagactgatgttgatagcttatcagactgatgttgatagcttatcagactgatgttgatagcttatcagac tga tgttga tcga
PR1150	agcttcgactactaaaacatggaagcacttactactaaaacatggaagca cttactactaaaacatggaagcacttactactaaaacatggaagcacttacctgcaggtacgttacgag
PR1151	gatcctcgtaacgtacctgcaggtaagtgcttccatgttttagtagtaagtgcttccatgttttagtagtaagtgcttccatgttttagtagtaagtgcttccatgttttagtagtcga
PR1193	atcgatcgaagtcgacatgttgacattgattattgactagttattaatagt aatcaattacggggt
PR1194	taatgtaaagcttcttattctacccggggagcatgtcaaggtcaaaa
PR1344	atcgaactgcagcctcaggagatctgaattctccagaaatagcgctgtac agcgtatgggaatct
PR1345	ggactggatcctcggtgatgagctctggtagtagactagtggcc
PR1476	gaatccaggtacccgtacggtcgaccatcaatgtatcttaaggcgtaaattgtaagcgttaatattttg
PR1477	cgataacgctgaggtccggaggcgcgccgaacatgtgagcaaaaggccagcaaaag
PR1737	gatcccggggactataaggaccacgac
PR1738	acgaagcttcttattctacttatcgtcatcgtctttg
PR1829	cgggtcaacatcagtctgataagctatcaacatcagtctgataagctatcaacatcagtctgataagctatcaacatcagtctgataagctag
PR1830	aattctagcttatcagactgatgttgatagcttatcagactgatgttgatagcttatcagactgatgttgatagcttatcagactgatgttga
PR1877	gggtaatccctggcaatgtgatggtaatccctggcaatgtgatggtaatccctggcaatgtgatggtaatccctggcaatgtgatg
PR1878	gatccatcacattgccagggattaccatcacattgccagggattaccatcacattgccagggattaccatcacattgccagggattaccctgca
PR2024	ggagatttcgagctcggtacccggggatccgtgaaccgtcagatcgcacctgctcagatcac
PR2025	ggctgattatgatcctctggagatatcgtcgacccccggtaccgtcgactgcagaattcgaagc
PR2081	cacaagcttcctcagcggcctccgcgccgggttttg
PR2082	gctagcacgcgtgattcgtctaac
PR2083	gacctagtgctagccgaattcgacccgcttgaagtctttaattaaaccgcttgaagtctttaattaaaccgcttgaagtctttaattaaacagaagcttattggg
PR2084	gtccccaataagcttctgtttaattaaagacttcaagcggtttaattaaagacttcaagcggtttaattaaagacttcaagcgggtcgaattcggctagcactag
PCR
PR1486	tgctctcctctcacatcgcg
PR1487	tcctccaatacgcagcccag
PR1587	aatccgtctccacagacaag
PR2044	caaaaccctggcccagct
PR2045	accactccttcgccgtct
PR2046	cgaccacagcgagtagcgt
PR2323	cgccaagctgaaggtgacca
PR2324	tcacgcgctcccacttgaag
PR2336	cttcatcatcaaactgcagctg
