# Supplementary material for: Model‐guided combinatorial optimization of complex synthetic gene networks
Source: Mol Syst Biol. 2016 Dec 28;12(12):899. doi: 10.15252/msb.20167265 (PMC5199127; doi:10.15252/msb.20167265)
Supplement: Supplementary file 3 — Table EV2 [file MSB-12-899-s003.xlsx]

## Sheet: Sheet1
Table EV2: List and design of cloned constructs
Activator constructs
pJS9 (CMV-tTA-3'T21): An EF1A-mCherry- 4xT21 plasmid was constructed using the backbone of pBA98 (Ref.1), which was digested with HindIII and BamHI and combined with the T21 oligo insert generated from primers PR1146/1147. In this construct (pMA32) the EF1A-mCherry was replaced with CMV-tTA using the restriction sites SalI and HindIII. CMV-tTA was PCR amplified from the Clontech TetOff plasmid (C…
pJS11 (CMV-5'T21-tTA-3'T21): A 4x mir-21 target site was introduced 5´ to the tTA coding sequence of pJS9 using primers PR1829/30 and the BbsI/EcoRI restriction sites.
pJS18 (UbC-tTA-3'T21): The construction of pJS18 included several steps because initially derivatives were generated as part of a different project involving additional miR-target sites for other micro-RNAs. First, pJS13 was generated from pJS11 by inserting a 4x miR-23 target site at the 3´end of the tTA coding sequences with the annealed primers PR1877/78. Then the CMV promoter was excised (Not…
pJS19 (CMV-PIT2-3'T21): To produce this construct pJS9 was cut with EcoRI/SmaI and PIT2 was inserted after amplification from pMF206 (Ref.2) with primers PR1900/01.
pJS20 (UbC-PIT2-3'T21): Similar to pJS18 the cloning strategy was indirect. First, pJS13 was cut with EcoRI/SmaI and PIT2 was inserted after amplification from pMF206 with primers PR1900/01 to produce pJS15. This intermediate was then digested by BstBI/BsmBI (blunted) and the UbC promoter from pMA52 was inserted via the same restriction sites (pJS16). Finally, the vector was digested with EcoRI a…
pJS21 (UbC-5'T21-tTA-3'T21): pJS14 was digested with NheI/PstI (blunted) and cloned into pJS14 cut by NheI/BamHI (blunted).
pJS22 (CMV-5'T21-PIT2-3'T21): To produce this construct pJS13 was cut with EcoRI/SmaI and PIT2 was inserted after amplification from pMF206 3 with primers PR1900/01 to produce pJS15. Subsequently, this plasmid was cut with SbfI/BamHI, blunted and religated.
pJS23 (UbC-5'T21-PIT2-3'T21): pJS16 was digested with BstBI/HindIII and ligated into pJS9 cut by the same enzymes.
miR-FF4-coding constructs
pJS38 (TRE-^miR-FF4^): The LacI coding sequence was removed from plasmid pZ224 (Ref.3) by restriction digest with NheI and HindIII followed by filling sticky ends with Klenow and ligation (pMA24). pMA24 was digested with BglII/AatII, blunted and religated.
pJS39 (PIR-^miR-FF4^): First, a TRE-FF5 plasmid was constructed by ligating the pMA24 backbone, which was digested with BamHI and SalI and the FF5 sequence (Ref.4), which was PCR amplified with primers PR1092/1093. In this construct (pMA30) the TRE promoter was then replaced with PIR using the PstI and BamHI restriction sites. The PIR promoter insert was amplified from the pEL171 plasmid (Ref.5) …
pJS40 (TRE-Cit^miR-FF4^): pNIS6 was manufactured by synthesis. Utilizing the primers PR2024/25 its citrine coding intronic FF4 insert was amplified and introduced into pZ224. BamHI/NspI were utilized to extract the insert and clone it into pJS38.
pJS41 (PIR-Cit^miR-FF4^): pJS39 was cut by BamHI/NspI and similarly to pJS40 the citrine coding intronic FF4 precursor was inserted.
Output constructs
pJS32 (EF1A-Cherry-3'TF4): A plasmid backbone was amplified from pZ223 (Ref.3) using the primers PR1476/77. The PCR product was cut with BsiWI/BbvCI and ligated with the EF1A-promoter/Cherry coding restriction fragment from pNIS1 (de novo synthesis) constituting pJS1. This construct was digested with BamHI/MauBI, blunted and religated.
pJS33 (UbC-Cherry-3'TF4): pJS1 was cut with BamHI/MauBI, blunted and religated. The UbC promoter was PCR amplified using pJS14 and the primers PR2081/82. The resulting fragment was digested BbvCI and ligated into pJS32 cut with BbvCI/PpuMI (blunted). Finally, the plasmid was cut by BamHI/AatII, blunted and religated.
pJS34 (EF1A-5'TF4-Cherry): pJS36 (see below) was digested with SbfI/BamHI and religated.
pJS35 (UbC-5'TF4-Cherry): pJS34 was cut BspEI/NheI and the UbC promoter was inserted from pJS33.
pJS36 (EF1A-5'TF4-Cherry-3'TF4): pJS32 was digested with PpuMI and the hybridized oligos PR2083/84 were inserted to generate 5´-UTR FF4 target sites.
pJS37 (UbC-5'TF4-Cherry-3'TF4): pJS36 was cut BspEI/NheI and ligated with the UbC promoter released from pJS33 by the same digest.
T27 and XOR-gate constructs, pJS56-61: These plasmids were constructed by GENEWIZ according to the provided sequences, which are available on request.
References
1. Angelici, B., Mailand, E., Haefliger, B. & Benenson, Y. Synthetic Biology Platform for Sensing and Integrating Endogenous Transcriptional Inputs in Mammalian Cells. Cell Rep 16, 2525-2537 (2016).
2. Weber, W., Kramer, B.P., Fux, C., Keller, B. & Fussenegger, M. Novel promoter/transactivator configurations for macrolide- and streptogramin-responsive transgene expression in mammalian cells. J Gene Med 4, 676-686 (2002).
3. Xie, Z., Wroblewska, L., Prochazka, L., Weiss, R. & Benenson, Y. Multi-Input RNAi-Based Logic Circuit for Identification of Specific Cancer Cells. Science 333, 1307-1311 (2011).
4. Leisner, M., Bleris, L., Lohmueller, J., Xie, Z. & Benenson, Y. Rationally designed logic integration of regulatory signals in mammalian cells. Nat Nanotechnol 5, 666-670 (2010).
5. Prochazka, L., Angelici, B., Haefliger, B. & Benenson, Y. Highly modular bow-tie gene circuits with programmable dynamic behaviour. Nat Commun 5, 4729 (2014).
