# Supplementary material for: Model‐guided combinatorial optimization of complex synthetic gene networks
Source: Mol Syst Biol. 2016 Dec 28;12(12):899. doi: 10.15252/msb.20167265 (PMC5199127; doi:10.15252/msb.20167265)
Supplement: Supplementary file 5 — Source Data for Figure 2 [file MSB-12-899-s004.xlsx]

## Sheet: Sheet1
Fig. 2
A, left panel
0.498602	0.623509	0.568586	0.508528	0.501852	0.582858	0.799764	0.958536	1.0236	0.583688	0.879701	0.721505
0.137406	0.229434	0.157252	0.125159	0.175723	0.143085	0.286517	0.532794	0.390463	0.203579	0.445621	0.291955
0.820048	0.74978	0.836706	0.801477	0.604441	0.80987	0.941536	1.18196	1.21427	0.756468	0.986715	0.872387
0.579458	0.639028	0.705768	0.492595	0.465786	0.638373	0.747429	1.10879	0.955932	0.568281	0.884417	0.707858
0.614155	0.677635	0.525387	0.375533	0.463931	0.566077	0.7903	0.804492	0.660167	0.45401	0.551461	0.672143
0.0932828	0.207559	0.0952938	0.0514838	0.1476	0.0835034	0.208259	0.315352	0.141186	0.176489	0.249264	0.165116
1.78511	1.59206	0.618598	1.32198	1.02287	0.51074	1.94393	1.13475	0.590579	1.34095	0.808566	0.533066
1.39083	1.03974	1.13489	0.987971	1.36494	1.20309	1.28355	1.03811	0.976241	0.820037	0.719626	0.891515
A, middle panel
-1.78056	-1.3519	-1.74771	-1.69585	-1.38329	-1.7217	-1.07397	-0.768869	-1.03116	-0.745811	-0.601218	-1.15159
-1.89837	-1.35494	-1.77459	-1.76637	-1.37249	-1.85789	-1.14183	-0.86099	-1.06883	-0.820377	-0.628244	-1.28603
-1.27749	-1.01513	-1.27374	-1.53443	-1.23483	-1.24811	-0.833747	-0.529078	-0.754519	-0.84907	-0.539122	-0.874452
-1.31006	-1.0351	-1.24607	-1.43883	-1.2251	-1.26745	-0.89818	-0.513732	-0.779824	-0.673684	-0.500035	-0.911527
-1.27197	-1.00919	-1.35101	-1.1432	-0.995323	-1.45661	-0.741218	-0.641017	-0.877975	-0.289173	-0.443165	-0.866035
-1.36123	-0.827159	-1.31466	-1.18216	-0.903234	-1.2849	-0.781069	-0.683061	-0.98674	-0.241427	-0.570939	-0.972478
-0.458965	-0.427747	-1.11304	-0.661	-0.632096	-1.17449	-0.160513	-0.287965	-0.786605	-0.20507	-0.329956	-0.776406
-0.246948	-0.295017	-0.302004	-0.658913	-0.544157	-0.369102	-0.148652	-0.157451	-0.289118	-0.489912	-0.443948	-0.249946
A, right panel
1.47832	1.14674	1.5025	1.40216	1.08386	1.48727	0.976934	0.750477	1.04129	0.511991	0.545553	1.00983
1.03637	0.715595	0.971187	0.863829	0.617315	1.01349	0.598981	0.587549	0.660407	0.12911	0.277209	0.751342
1.19133	0.890068	1.19631	1.43832	1.01618	1.15653	0.807583	0.601681	0.838834	0.727861	0.533313	0.815161
1.07308	0.840615	1.09473	1.13132	0.893291	1.07252	0.77175	0.558583	0.760251	0.428247	0.446693	0.761473
1.06025	0.840188	1.07149	0.717849	0.661776	1.20948	0.63901	0.546539	0.697629	-0.0537615	0.18468	0.693496
0.331036	0.1443	0.29372	-0.106167	0.0723192	0.206608	0.0996736	0.181857	0.136532	-0.511856	-0.0324015	0.190267
0.71063	0.629707	0.904447	0.782225	0.641918	0.882688	0.449194	0.342867	0.557883	0.332483	0.237672	0.503187
0.390222	0.311943	0.356958	0.653657	0.67927	0.449402	0.257064	0.173695	0.278676	0.403746	0.301054	0.200075
B	Cherry On state,pairwise ratio of absolute values, mean	Cherry On state,pairwise ratio of absolute values, std	Cherry On state,pairwise ratio of normalized values, mean	Cherry On state,pairwise ratio of normalized values, std	Cherry Off state,pairwise ratio of absolute values, mean	Cherry Off state,pairwise ratio of absolute values, std	Cherry Off state,pairwise ratio of normalized values, mean	Cherry Off state,pairwise ratio of normalized values, std	Cherry On:Off ratio, pairwise ratio, mean	Cherry On:Off ratio, pairwise ratio, mean
Act: UbC vs CMV	3.74204	3.9473	3.73855	3.93893	2.95711	2.37676	2.9554	2.37452	1.39769	1.36317
Act: 5'+3' targets vs 3' only	2.40895	1.6729	2.40912	1.67279	0.98289	0.327318	0.982584	0.326537	2.54026	1.73538
Act: PIT2 vs tTA	0.869723	0.362219	1.11912	0.593932	2.52426	1.37787	3.35745	2.2592	0.388467	0.160144
miR-FF4: Citrine exons vs none	1.52064	0.604309	1.43015	0.558168	3.84459	2.47154	3.59448	2.02994	0.471813	0.19845
Output: EF1A vs UbC	3.58962	1.99152	1.25752	0.223026	3.08546	2.35428	1.11474	0.469956	1.3967	0.882844
Output: 5' target vs 3'-target	1.04585	0.818272	1.28946	0.472845	1.72789	1.29046	2.28556	0.995216	0.638195	0.288694
Output: 5'+3’ target vs 3'-target	0.605877	0.53059	1.14734	0.67892	0.771181	0.691042	1.73475	1.32557	0.853873	0.395452
