# Supplementary material for: Model‐guided combinatorial optimization of complex synthetic gene networks
Source: Mol Syst Biol. 2016 Dec 28;12(12):899. doi: 10.15252/msb.20167265 (PMC5199127; doi:10.15252/msb.20167265)
Supplement: Supplementary file 6 — Source Data for Figure 3 [file MSB-12-899-s005.xlsx]

## Sheet: Sheet1
			cherry				citrine
acitvtor	miRNA	output	On mean	on std	Off mean	off std	On mean	on std	Off mean	off std
3' T21, CMV, tTA	TRE FF4 citrine	3' TFF4, UbC cherry	0.508742	0.0111609	0.0221482	0.000207255	2.62115	0.100876	0.405871	0.00794836
5'+3' T21, CMV, tTA	TRE FF4 citrine	5'+3' TFF4, EF1a cherry	2.11507	0.00862273	0.162323	0.00445463	2.34259	0.0809256	0.0423348	0.00580799
5'+3' T21, CMV, tTA	TRE FF4 citrine	5'+3' TFF4, UbC cherry	0.540075	0.0151313	0.0130314	0.00107224	2.41199	0.220149	0.0398634	0.0054981
5'+3' T21, CMV, tTA	TRE FF4	5'+3' TFF4, UbC cherry	0.333707	0.0153594	0.00424564	0.000403153
5'+3' T21, UbC, tTA	TRE FF4 citrine	5'+3' TFF4, UbC cherry	0.764806	0.0377394	0.069931	0.00218135	1.18135	0.0241804	0.000160016	0.000215546
5'+3' T21, CMV, PIT	PIR FF4 citrine	5'+3' TFF4, UbC cherry	0.337238	0.00698373	0.00749998	0.00075172	1.87988	0.0187151	0.056206	0.00161004
5'+3' T21, UbC, PIT	PIR FF4 citrine	5'+3' TFF4, UbC cherry	0.707979	0.013853	0.0966983	0.00436466	0.753553	0.0123225	0.000318026	9.05508e-05
