# Supplementary material for: Model‐guided combinatorial optimization of complex synthetic gene networks
Source: Mol Syst Biol. 2016 Dec 28;12(12):899. doi: 10.15252/msb.20167265 (PMC5199127; doi:10.15252/msb.20167265)
Supplement: Supplementary file 7 — Source Data for Figure 4 [file MSB-12-899-s006.xlsx]

## Sheet: Sheet1
Fig. 4		A		B			C		D
		percent miR-21 activity	miR 21 activity sd	tTA RNA 2^-Ct	pos error	neg error	tTA protein	tTA protein sd	miR ff4 RNA 2^-Ct	pos error	neg error	citrine protein	ci sd	mRNA cherry RNA 2^-Ct	pos error	neg error	cherry protein norm to max expression	ch sd
sensor with 3'-T21 in activator
	20000	1.50345	0.032782	4.83067	0.704607	0.824933	624.22	88.3123	0.218814	0.0420902	0.0521148	1.38725	0.0618543	0.0311059	0.00136816	0.0014311	0.036343	0.00251555
	10000	2.28768	0.027766	11.7127	6.96187	17.1638	863.722	290.769	0.217638	0.0430567	0.0536757	1.54577	0.0256528	0.0417137	0.0215605	0.0446267	0.0459251	0.00216109
	5000	4.35478	0.209863	27.3474	16.042	38.8052	811.635	182.165	0.235605	0.0350853	0.0412243	1.4643	0.0102138	0.0937163	0.0684172	0.253439	0.0592257	0.000814908
	2500	8.35092	0.898716	6.97245	0.474436	0.509075	578.454	180.32	0.200113	0.0615	0.0887864	1.32775	0.0304356	0.0648038	0.0128704	0.01606	0.0912096	0.00155133
	1250	16.9796	0.892934	15.7736	8.30741	17.5508	409.302	136.032	0.122711	0.0596921	0.116233	1.00107	0.0188063	0.0695889	0.0325993	0.0613295	0.156795	0.0100794
	625	36.7445	1.53607	7.4413	0.832132	0.936902	356.15	128.521	0.138376	0.0215658	0.0255473	0.666349	0.0272774	0.0355392	0.0116646	0.0173638	0.297623	0.0138112
	313	60.4579	1.14146	7.88986	2.23355	3.11553	215.931	38.6466	0.0869033	0.0117284	0.0135583	0.459298	0.0189553	0.0351581	0.00555857	0.00660243	0.388865	0.0129288
	156	83.0197	2.05645	15.2422	8.77914	20.7043	81.7053	35.6011	0.0568074	0.0164513	0.0231577	0.325084	0.0103308	0.0499513	0.0223124	0.0403248	0.499969	0.0241114
	1	100	0.606928	6.42833	1.2729	1.58719	0.517129	0.243622	0.0335446	0.00218561	0.00233794	0.238135	0.0284132	0.0253146	0.00568872	0.00733764	0.541107	0.0136446
sensor with 5'-T21 and 3'-T21 in activator
	20000	1.50345	0.032782	9.77359	3.13923	4.62464	1202.42	402.497	0.0929973	0.00903356	0.0100055	1.24331	0.0611161	0.0591286	0.00831266	0.00967247	0.0224206	0.00351292
	10000	2.28768	0.027766	9.55772	2.5959	3.56385	856.07	195.47	0.0986791	0.0230499	0.030075	1.36856	0.029908	0.0529828	0.0299604	0.0689495	0.0303097	0.00239353
	5000	4.35478	0.209863	4.92458	0.635582	0.729768	541.323	83.9008	0.0931407	0.019739	0.0250471	1.09973	0.0339111	0.0312259	0.00457716	0.00536333	0.0586682	0.00363986
	2500	8.35092	0.898716	5.61345	2.62344	4.92525	398.951	116.753	0.0843969	0.00221913	0.00227906	0.796148	0.034081	0.0510599	0.00967065	0.0119302	0.122577	0.00452839
	1250	16.9796	0.892934	4.21507	0.636519	0.749736	290.119	36.8769	0.051673	0.00737809	0.00860703	0.544899	0.00690537	0.0357176	0.00212033	0.00225415	0.224953	0.00962566
	625	36.7445	1.53607	9.0074	3.07925	4.67871	193.34	153.953	0.035814	0.00931996	0.0125985	0.276046	0.0076205	0.0483614	0.0165777	0.0252242	0.394207	0.00232086
	313	60.4579	1.14146	7.11074	1.18687	1.42467	67.233	22.3614	0.0171379	0.00244871	0.00285692	0.153214	0.00553482	0.0315888	0.00675279	0.00858885	0.522332	0.0189827
	156	83.0197	2.05645	3.29944	0.31423	0.347307	38.6869	16.2737	0.0103644	0.00107933	0.00120479	0.0534664	0.00350315	0.0312982	0.00430527	0.00499194	0.665952	0.0711721
	1	100	0.606928	2.62079	0.445359	0.536533	3.32062	0.595741	0.00301794	0.000992037	0.00147782	0.0225719	0.00121689	0.0229823	0.00755581	0.0112566	0.930237	0.0208307
