# Supplementary material for: Model‐guided combinatorial optimization of complex synthetic gene networks
Source: Mol Syst Biol. 2016 Dec 28;12(12):899. doi: 10.15252/msb.20167265 (PMC5199127; doi:10.15252/msb.20167265)
Supplement: Supplementary file 8 — Source Data for Figure 5 [file MSB-12-899-s007.xlsx]

## Sheet: Sheet1
Fig. 5	A		B		C			D, upper panel			lower panel
	mCherry, rel. Units		mCherry, rel. Units			mCherry, rel. Units			mCherry, rel. Units
	mean	sd	mean	sd		mean	sd	c (tTA)	on	off	c (tTA)	on/off
c-LNA	0.297607	0.000991763	0.695597	0.0728889	LNA-27	0.00592632	0.00111866	12.5	0.93808	0.186112	12.5	5.04041
LNA-21	0.0141464	0.00218569	0.0785143	0.0167712	miR-27	0.319753	0.0225412	25	0.870779	0.0698435	25	12.4676
miR-21	0.664545	0.0337116	1.54823	0.0972951				50	0.522769	0.0184798	50	28.2887
								100	0.3638	0.00664329	100	54.7621
								200	0.251165	0.00788143	200	31.8679
								350	0.176727	0.00502658	350	35.1585
