# Supplementary material for: Model‐guided combinatorial optimization of complex synthetic gene networks
Source: Mol Syst Biol. 2016 Dec 28;12(12):899. doi: 10.15252/msb.20167265 (PMC5199127; doi:10.15252/msb.20167265)
Supplement: Supplementary file 9 — Source Data for Figure 6 [file MSB-12-899-s008.xlsx]

## Sheet: Sheet1
Fig. 6B
	left panel		middle panel		right panel
	mean mcherry, rel. Units	sd	mean mcherry, rel. Units	sd	mean mcherry, rel. Units	sd
miR-21/27	0.00137348	6.47028e-05	0.00113953	0.000294377	0.00101859	0.000101122
miR-21	0.177277	0.00644597	0.00168319	0.000842402	0.202012	0.00381504
miR-27	0.00106153	0.000201597	0.24479	0.0293361	0.284443	0.0196878
c-LNA	0.00616162	0.000910973	0.0175007	0.00235474	0.0257779	0.00179884
